# Supplementary material for: Species-specific difference of CO₂ emissions in mangroves: coupling sediment physicochemistry and microbial communities
Source: Front Microbiol. 2025 Oct 29;16:1694593. doi: 10.3389/fmicb.2025.1694593 (PMC12608084; doi:10.3389/fmicb.2025.1694593)
Supplement: Supplementary file 1 [file Data_Sheet_1.zip]

Archive with 2 entries (2 files):
- Supplementary_Figures_S1-S4.docx
- Supplementary_Data_Statistical_Analysis..xlsx
