# Supplementary material for: Species-specific difference of CO₂ emissions in mangroves: coupling sediment physicochemistry and microbial communities
Source: Front Microbiol. 2025 Oct 29;16:1694593. doi: 10.3389/fmicb.2025.1694593 (PMC12608084; doi:10.3389/fmicb.2025.1694593)
Supplement: Supplementary file 1 [file Data_Sheet_1.zip › Supplementary_Data_Statistical_Analysis..xlsx]

## Sheet: Sheet1
----------------------------------------------------------
MODEL SPECIFICATION
1 Number of Cases	18
2 Latent Variables	3
3 Manifest Variables	8
4 Scale of Data	Standardized Data
5 Non-Metric PLS	FALSE
6 Weighting Scheme	centroid
7 Tolerance Crit	1e-07
8 Max Num Iters	500
9 Convergence Iters	8
10 Bootstrapping	TRUE
11 Bootstrap samples	2000
----------------------------------------------------------
BLOCKS DEFINITION
Block	Type	Size	Mode
1 Soil	Exogenous	2	B
2 Microbial_Community	Endogenous	5	A
3 Sediment_CO2	Endogenous	1	A
----------------------------------------------------------
BLOCKS UNIDIMENSIONALITY
	Mode	MVs	C.alpha	DG.rho	eig.1st	eig.2nd
Soil	B	2	0	0	1	1
Microbial_Community	A	5	0.775	0.895	3.67	1.1
Sediment_CO2	A	1	1	1	1	0
----------------------------------------------------------
OUTER MODEL
	weight	loading	communality	redundancy
Soil
1 Soil_PC1	0.535	0.535	0.286	0
1 Soil_PC2	0.845	0.845	0.714	0
Microbial_Community
2 shannon	0.16	0.76	0.578	0.291
2 chao1	0.246	0.947	0.898	0.452
2 observed_otus	0.267	0.958	0.919	0.463
2 PD_whole_tree	0.276	0.976	0.952	0.48
2 βdistance	-0.233	-0.514	0.264	0.133
Sediment_CO2
3 Sediment CO2 flux	1	1	1	0.847
----------------------------------------------------------
CROSSLOADINGS
	Soil	Microbial_Community	Sediment_CO2
Soil
1 Soil_PC1	0.535	-0.433	0.427
1 Soil_PC2	0.845	-0.566	0.792
Microbial_Community
2 shannon	-0.323	0.76	-0.504
2 chao1	-0.612	0.947	-0.661
2 observed_otus	-0.633	0.958	-0.75
2 PD_whole_tree	-0.669	0.976	-0.762
2 βdistance	0.66	-0.514	0.544
Sediment_CO2
3 Sediment CO2 flux	0.897	-0.781	1
----------------------------------------------------------
INNER MODEL
$Microbial_Community
	Estimate	Std.	Error	t value	Pr(>|t|)
Intercept	-4.19e-16		0.176	-2.38e-15	1
Soil	-0.71		0.176	-4.03	0.000964
$Sediment_CO2
	Estimate	Std.	Error	t value	Pr(>|t|)
Intercept	-6.92e-17		0.101	-6.85e-16	1
Soil	0.691		0.143	4.82	0.000226
Microbial_Community	-0.29		0.143	-2.02	0.061291
----------------------------------------------------------
CORRELATIONS BETWEEN LVs
	Soil	Microbial_Community	Sediment_CO2
Soil	1	-0.71	0.897
Microbial_Community	-0.71	1	-0.781
Sediment_CO2	0.897	-0.781	1
SUMMARY INNER MODEL
	Type	R2	Block_Communality	Mean_Redundancy	AVE
Soil	Exogenous	0	0.5	0	0
Microbial_Community	Endogenous	0.504	0.722	0.364	0.722
Sediment_CO2	Endogenous	0.847	1	0.847	1
----------------------------------------------------------
GOODNESS-OF-FIT
[1] 0.667
----------------------------------------------------------
TOTAL EFFECTS
relationships	direct	indirect	total
1 Soil -> Microbial_Community	-0.71	0	-0.71
2 Soil -> Sediment_CO2	0.691	0.206	0.897
3 Microbial_Community -> Sediment_CO2	-0.29	0	-0.29
---------------------------------------------------------
BOOTSTRAP VALIDATION
weights
	Original	Mean.Boot	Std.Error	perc.025	perc.975
Soil-Soil_PC1	0.535	0.526	0.216	0.103	0.9321
Soil-Soil_PC2	0.845	0.84	0.122	0.566	1.0417
Microbial_Community-shannon	0.16	0.155	0.0483	0.0437	0.2277
Microbial_Community-chao1	0.246	0.236	0.0361	0.1614	0.297
Microbial_Community-observed_otus	0.267	0.268	0.0246	0.2251	0.3239
Microbial_Community-PD_whole_tree	0.276	0.276	0.0279	0.227	0.3394
Microbial_Community-βdistance	-0.233	-0.22	0.0692	-0.3214	-0.0701
Sediment_CO2-Sediment CO2 flux	1	1	1.24e-16	1	1
loadings
	Original	Mean.Boot	Std.Error	perc.025	perc.975
Soil-Soil_PC1	0.535	0.533	0.185	0.101	0.843
Soil-Soil_PC2	0.845	0.795	0.251	0.346	0.994
Microbial_Community-shannon	0.76	0.745	0.141	0.402	0.93
Microbial_Community-chao1	0.947	0.941	0.0416	0.872	0.981
Microbial_Community-observed_otus	0.958	0.962	0.0269	0.908	0.991
Microbial_Community-PD_whole_tree	0.976	0.977	0.0259	0.954	0.993
Microbial_Community-βdistance	-0.514	-0.525	0.286	-0.936	0.108
Sediment_CO2-Sediment CO2 flux	1	1	1.11e-16	1	1
paths
	Original	Mean.Boot	Std.Error	perc.025	perc.975
Soil -> Microbial_Community	-0.71	-0.713	0.214	-0.905	-0.4053
Soil -> Sediment_CO2	0.691	0.694	0.213	0.377	0.9562
Microbial_Community -> Sediment_CO2	-0.29	-0.259	0.155	-0.565	0.0518
rsq
	Original	Mean.Boot	Std.Error	perc.025	perc.975
Microbial_Community	0.504	0.554	0.1558	0.225	0.82
Sediment_CO2	0.847	0.851	0.0791	0.662	0.963
total.efs
	Original	Mean.Boot	Std.Error	perc.025	perc.975
Soil -> Microbial_Community	-0.71	-0.713	0.214	-0.905	-0.4053
Soil -> Sediment_CO2	0.897	0.876	0.208	0.712	0.9696
Microbial_Community -> Sediment_CO2	-0.29	-0.259	0.155	-0.565	0.0518
